# Supplementary material for: Maternal Diets in India: Gaps, Barriers, and Opportunities
Source: Nutrients. 2021 Oct 9;13(10):3534. doi: 10.3390/nu13103534 (PMC8540854; doi:10.3390/nu13103534)
Supplement: Supplementary file 1 [file nutrients-13-03534-s001.zip]

Archive with 1 entries (1 files):
- nutrients-1397891-supplementary.pdf
